# Supplementary material for: trans-Bis(acetato-κO)bis­(2-amino­ethanol-κ2 N,O)nickel(II)
Source: Acta Crystallogr Sect E Struct Rep Online. 2012 Apr 13;68(Pt 5):m567–8. doi: 10.1107/S1600536812014237 (PMC3344318; doi:10.1107/S1600536812014237)
Supplement: Supplementary file 1 [file e-68-0m567-sup1.cif]

##############################################################################
#                                                                            #
# This CIF contains the data in a paper accepted for publication in          #
# Acta Crystallographica Section E. It conforms to the requirements of       #
# Notes for Authors for Acta Crystallographica Section E, and has been       #
# peer reviewed under the auspices of the IUCr Commission on Journals.       #
#                                                                            #
# Full details of the Crystallographic Information File format               #
# are given in the paper "The Crystallographic Information File (CIF):       #
# a New Standard Archive File for Crystallography" by S. R. Hall, F. H.      #
# Allen and I. D. Brown [Acta Cryst. (1991), A47, 655-685].                  #
#                                                                            #
# The current version of the core CIF dictionary is obtainable from          #
# ftp://ftp.iucr.org/pub/cif_core.dic.                                       #
#                                                                            #
# Software is freely available for graphical display of the structure(s)     #
# in this CIF. For information consult the CIF software page                 #
# http://www.iucr.org/resources/cif/software.                                #
#                                                                            #
# This file may be used for bona fide research purposes within the           #
# scientific community so long as proper attribution is given to the journal # 
# article from which it was obtained.                                        #
#                                                                            #
##############################################################################
data_I
_audit_creation_method     SHELXL-97
_chemical_name_systematic
;
<i>trans</i>-Bis(acetato-\k<i>O</i>)bis(2-aminoethanol-
\k^2^<i>N</i>,<i>O</i>)nickel(II)
;
_chemical_name_common     ?
_chemical_formula_moiety     'C8 H20 N2 Ni O6'
_chemical_formula_sum     'C8 H20 N2 Ni O6'
_chemical_formula_iupac     '[Ni (C2 H3 O2)2 (C2 H7 N O)2]'
_chemical_formula_weight     298.97
_chemical_melting_point     ?
_symmetry_cell_setting     monoclinic
_symmetry_space_group_name_H-M     'P 21/c'
_symmetry_space_group_name_Hall     '-P 2ybc'
loop_
    _symmetry_equiv_pos_as_xyz
    'x, y, z'
    '-x, y+1/2, -z+1/2'
    '-x, -y, -z'
    'x, -y-1/2, z-1/2'
_cell_length_a     5.3284(5)
_cell_length_b     9.2160(10)
_cell_length_c     13.133(2)
_cell_angle_alpha     90.00
_cell_angle_beta     94.220(10)
_cell_angle_gamma     90.00
_cell_volume     643.17(13)
_cell_formula_units_Z     2
_cell_measurement_reflns_used     1155
_cell_measurement_theta_min     2.70
_cell_measurement_theta_max     28.00
_cell_measurement_temperature     293(2)
_exptl_crystal_description     rod
_exptl_crystal_colour     'light blue'
_exptl_crystal_size_max     0.16
_exptl_crystal_size_mid     0.08
_exptl_crystal_size_min     0.06
_exptl_crystal_density_diffrn     1.544
_exptl_crystal_density_meas     ?
_exptl_crystal_density_method     'not measured'
_exptl_crystal_F_000     316
_exptl_absorpt_coefficient_mu     1.526
_exptl_absorpt_correction_type     multi-scan
_exptl_absorpt_process_details
;
(CrysAlis RED; Oxford Diffraction, 2009)
;
_exptl_absorpt_correction_T_min     0.7923
_exptl_absorpt_correction_T_max     0.9140
_exptl_special_details
;
;
_diffrn_ambient_temperature     293(2)
_diffrn_radiation_type     MoK\a
_diffrn_radiation_wavelength     0.71073
_diffrn_radiation_source     'fine-focus sealed tube'
_diffrn_radiation_monochromator     graphite
_diffrn_measurement_device_type
;
Oxford Diffraction Xcalibur diffractometer with a Sapphire CCD detector
;
_diffrn_measurement_method
;
Rotation method data acquisition using \w and \f
;
_diffrn_detector_area_resol_mean     ?
_diffrn_reflns_number     2309
_diffrn_reflns_av_R_equivalents     0.0217
_diffrn_reflns_av_sigmaI/netI     0.0308
_diffrn_reflns_theta_min     3.11
_diffrn_reflns_theta_max     26.37
_diffrn_reflns_theta_full     26.37
_diffrn_measured_fraction_theta_max     0.995
_diffrn_measured_fraction_theta_full     0.995
_diffrn_reflns_limit_h_min     -4
_diffrn_reflns_limit_h_max     6
_diffrn_reflns_limit_k_min     -11
_diffrn_reflns_limit_k_max     6
_diffrn_reflns_limit_l_min     -16
_diffrn_reflns_limit_l_max     11
_diffrn_standards_number     0
_diffrn_standards_interval_count     ?
_diffrn_standards_interval_time     ?
_diffrn_standards_decay_%     0
_refine_special_details
;
Refinement of <i>F</i>^2^ against ALL reflections. The weighted <i>R</i>-factor
<i>wR</i> and goodness of fit <i>S</i> are based on <i>F</i>^2^, conventional
<i>R</i>-factors <i>R</i> are based on <i>F</i>, with <i>F</i> set to zero for
negative <i>F</i>^2^. The threshold expression of <i>F</i>^2^ >
\s(<i>F</i>^2^) is used only for calculating <i>R</i>-factors(gt) <i>etc</i>.
and is not relevant to the choice of reflections for refinement.
<i>R</i>-factors based on <i>F</i>^2^ are statistically about twice as large
as those based on <i>F</i>, and <i>R</i>- factors based on ALL data will be
even larger.
;
_reflns_number_total     1314
_reflns_number_gt     1035
_reflns_threshold_expression     I>2sigma(I)
_refine_ls_structure_factor_coef     Fsqd
_refine_ls_matrix_type     full
_refine_ls_R_factor_all     0.0541
_refine_ls_R_factor_gt     0.0363
_refine_ls_wR_factor_gt     0.0857
_refine_ls_wR_factor_ref     0.0930
_refine_ls_goodness_of_fit_ref     1.031
_refine_ls_restrained_S_all     1.030
_refine_ls_number_reflns     1314
_refine_ls_number_parameters     89
_refine_ls_number_restraints     3
_refine_ls_hydrogen_treatment     mixed
_refine_ls_weighting_scheme     calc
_refine_ls_weighting_details
         'calc w=1/[\s^2^(Fo^2^)+(0.0555P)^2^+0.1361P] where P=(Fo^2^+2Fc^2^)/3'
_atom_sites_solution_hydrogens     geom
_atom_sites_solution_primary     direct
_atom_sites_solution_secondary     difmap
_refine_ls_shift/su_max     0.000
_refine_ls_shift/su_mean     0.000
_refine_diff_density_max     0.323
_refine_diff_density_min     -0.251
_refine_ls_extinction_method     none
_refine_ls_extinction_coef     ?
loop_
    _atom_type_symbol
    _atom_type_description
    _atom_type_scat_dispersion_real
    _atom_type_scat_dispersion_imag
    _atom_type_scat_source
    'C' 'C' 0.0033 0.0016
                         'International Tables Vol C Tables 4.2.6.8 and 6.1.1.4'
    'H' 'H' 0.0000 0.0000
                         'International Tables Vol C Tables 4.2.6.8 and 6.1.1.4'
    'N' 'N' 0.0061 0.0033
                         'International Tables Vol C Tables 4.2.6.8 and 6.1.1.4'
    'O' 'O' 0.0106 0.0060
                         'International Tables Vol C Tables 4.2.6.8 and 6.1.1.4'
    'Ni' 'Ni' 0.3393 1.1124
                         'International Tables Vol C Tables 4.2.6.8 and 6.1.1.4'
_computing_data_collection
;
CrysAlis CCD (Oxford Diffraction, 2009)
;
_computing_cell_refinement
;
CrysAlis RED (Oxford Diffraction, 2009)
;
_computing_data_reduction
;
CrysAlis RED (Oxford Diffraction, 2009)
;
_computing_structure_solution     'SHELXS97 (Sheldrick, 2008)'
_computing_structure_refinement     'SHELXL97 (Sheldrick, 2008)'
_computing_molecular_graphics     'PLATON (Spek, 2009)'
_computing_publication_material     'publCIF (Westrip, 2010)'
loop_
    _atom_site_type_symbol
    _atom_site_label
    _atom_site_fract_x
    _atom_site_fract_y
    _atom_site_fract_z
    _atom_site_U_iso_or_equiv
    _atom_site_adp_type
    _atom_site_calc_flag
    _atom_site_refinement_flags
    _atom_site_occupancy
    _atom_site_symmetry_multiplicity
    _atom_site_disorder_assembly
    _atom_site_disorder_group
    C C1 -0.0425(6) 0.1901(3) 0.0329(3) 0.0405(7) Uani d . 1 1 . .
    H H1A -0.1460 0.1586 -0.0269 0.049 Uiso calc R 1 1 . .
    H H1B -0.0414 0.1133 0.0834 0.049 Uiso calc R 1 1 . .
    C C2 -0.2241(5) 0.7831(3) -0.0038(2) 0.0373(7) Uani d . 1 1 . .
    H H2A -0.2846 0.8673 0.0314 0.045 Uiso calc R 1 1 . .
    H H2B -0.3346 0.7669 -0.0648 0.045 Uiso calc R 1 1 . .
    C C3 0.2827(5) 0.4706(3) 0.2084(2) 0.0344(7) Uani d . 1 1 . .
    C C4 0.5055(6) 0.5114(5) 0.2804(2) 0.0572(10) Uani d . 1 1 . .
    H H4A 0.5577 0.6085 0.2658 0.069 Uiso calc R 1 1 . .
    H H4B 0.6417 0.4455 0.2717 0.069 Uiso calc R 1 1 . .
    H H4C 0.4587 0.5064 0.3495 0.069 Uiso calc R 1 1 . .
    N N1 -0.2255(4) 0.6560(3) 0.06274(18) 0.0304(5) Uani d D 1 1 . .
    H H11N -0.373(4) 0.624(3) 0.069(2) 0.036 Uiso d D 1 1 . .
    H H12N -0.161(5) 0.681(3) 0.1224(16) 0.036 Uiso d D 1 1 . .
    O O1 -0.1486(4) 0.3187(2) 0.07349(15) 0.0315(5) Uani d D 1 1 . .
    H H1O -0.077(5) 0.328(4) 0.1293(16) 0.038 Uiso d D 1 1 . .
    O O2 0.2717(3) 0.5287(2) 0.12075(15) 0.0331(5) Uani d . 1 1 . .
    O O3 0.1255(4) 0.3817(3) 0.23830(16) 0.0475(6) Uani d . 1 1 . .
    Ni Ni1 0.0000 0.5000 0.0000 0.02502(18) Uani d S 1 2 . .
loop_
    _atom_site_aniso_label
    _atom_site_aniso_U_11
    _atom_site_aniso_U_22
    _atom_site_aniso_U_33
    _atom_site_aniso_U_12
    _atom_site_aniso_U_13
    _atom_site_aniso_U_23
    C1 0.0472(17) 0.0281(15) 0.0470(17) -0.0085(13) 0.0089(14) 0.0003(13)
    C2 0.0388(16) 0.0297(15) 0.0437(17) 0.0039(13) 0.0053(13) -0.0015(14)
    C3 0.0283(13) 0.0462(19) 0.0286(15) 0.0031(12) 0.0011(11) -0.0047(12)
    C4 0.0442(18) 0.098(3) 0.0287(15) -0.016(2) -0.0052(14) 0.0002(19)
    N1 0.0269(11) 0.0343(13) 0.0303(13) -0.0046(10) 0.0048(10) 0.0000(11)
    O1 0.0288(10) 0.0335(11) 0.0325(11) -0.0061(9) 0.0037(8) 0.0012(9)
    O2 0.0282(9) 0.0412(12) 0.0292(10) -0.0055(8) -0.0024(8) 0.0035(8)
    O3 0.0456(12) 0.0659(15) 0.0308(11) -0.0150(12) 0.0010(9) 0.0109(11)
    Ni1 0.0218(2) 0.0271(3) 0.0259(3) -0.0032(2) 0.00023(17) 0.0028(2)
_geom_special_details
;
All e.s.d.'s (except the e.s.d. in the dihedral angle between two l.s. planes)
are estimated using the full covariance matrix. The cell e.s.d.'s are taken
into account individually in the estimation of e.s.d.'s in distances, angles
and torsion angles; correlations between e.s.d.'s in cell parameters are only
used when they are defined by crystal symmetry. An approximate (isotropic)
treatment of cell e.s.d.'s is used for estimating e.s.d.'s involving l.s.
planes.
;
loop_
    _geom_bond_atom_site_label_1
    _geom_bond_atom_site_label_2
    _geom_bond_site_symmetry_2
    _geom_bond_distance
    _geom_bond_publ_flag
    C1 O1 . 1.432(4) ?
    C1 C2 3_565 1.518(4) ?
    C1 H1A . 0.9700 ?
    C1 H1B . 0.9700 ?
    C2 N1 . 1.462(4) ?
    C2 C1 3_565 1.518(4) ?
    C2 H2A . 0.9700 ?
    C2 H2B . 0.9700 ?
    C3 O3 . 1.255(3) ?
    C3 O2 . 1.267(4) ?
    C3 C4 . 1.510(4) ?
    C4 H4A . 0.9600 ?
    C4 H4B . 0.9600 ?
    C4 H4C . 0.9600 ?
    N1 Ni1 . 2.082(2) ?
    N1 H11N . 0.849(17) ?
    N1 H12N . 0.863(17) ?
    O1 Ni1 . 2.1129(19) ?
    O1 H1O . 0.805(17) ?
    O2 Ni1 . 2.0841(19) ?
    Ni1 N1 3_565 2.082(2) ?
    Ni1 O2 3_565 2.0841(19) ?
    Ni1 O1 3_565 2.1129(19) ?
loop_
    _geom_angle_atom_site_label_1
    _geom_angle_atom_site_label_2
    _geom_angle_atom_site_label_3
    _geom_angle_site_symmetry_1
    _geom_angle_site_symmetry_3
    _geom_angle
    _geom_angle_publ_flag
    O1 C1 C2 . 3_565 111.2(2) ?
    O1 C1 H1A . . 109.4 ?
    C2 C1 H1A 3_565 . 109.4 ?
    O1 C1 H1B . . 109.4 ?
    C2 C1 H1B 3_565 . 109.4 ?
    H1A C1 H1B . . 108.0 ?
    N1 C2 C1 . 3_565 109.1(2) ?
    N1 C2 H2A . . 109.9 ?
    C1 C2 H2A 3_565 . 109.9 ?
    N1 C2 H2B . . 109.9 ?
    C1 C2 H2B 3_565 . 109.9 ?
    H2A C2 H2B . . 108.3 ?
    O3 C3 O2 . . 125.0(3) ?
    O3 C3 C4 . . 118.6(3) ?
    O2 C3 C4 . . 116.4(3) ?
    C3 C4 H4A . . 109.5 ?
    C3 C4 H4B . . 109.5 ?
    H4A C4 H4B . . 109.5 ?
    C3 C4 H4C . . 109.5 ?
    H4A C4 H4C . . 109.5 ?
    H4B C4 H4C . . 109.5 ?
    C2 N1 Ni1 . . 106.76(16) ?
    C2 N1 H11N . . 113(2) ?
    Ni1 N1 H11N . . 111(2) ?
    C2 N1 H12N . . 108(2) ?
    Ni1 N1 H12N . . 110(2) ?
    H11N N1 H12N . . 108(3) ?
    C1 O1 Ni1 . . 108.21(16) ?
    C1 O1 H1O . . 105(2) ?
    Ni1 O1 H1O . . 100(2) ?
    C3 O2 Ni1 . . 128.35(18) ?
    N1 Ni1 N1 . 3_565 180.0 ?
    N1 Ni1 O2 . 3_565 90.00(9) ?
    N1 Ni1 O2 3_565 3_565 90.00(9) ?
    N1 Ni1 O2 . . 90.00(9) ?
    N1 Ni1 O2 3_565 . 90.00(9) ?
    O2 Ni1 O2 3_565 . 180.00(8) ?
    N1 Ni1 O1 . 3_565 83.18(9) ?
    N1 Ni1 O1 3_565 3_565 96.82(9) ?
    O2 Ni1 O1 3_565 3_565 90.90(7) ?
    O2 Ni1 O1 . 3_565 89.10(8) ?
    N1 Ni1 O1 . . 96.82(9) ?
    N1 Ni1 O1 3_565 . 83.18(9) ?
    O2 Ni1 O1 3_565 . 89.10(8) ?
    O2 Ni1 O1 . . 90.90(7) ?
    O1 Ni1 O1 3_565 . 180.00(9) ?
loop_
    _geom_torsion_atom_site_label_1
    _geom_torsion_atom_site_label_2
    _geom_torsion_atom_site_label_3
    _geom_torsion_atom_site_label_4
    _geom_torsion_site_symmetry_1
    _geom_torsion_site_symmetry_2
    _geom_torsion_site_symmetry_3
    _geom_torsion_site_symmetry_4
    _geom_torsion
    _geom_torsion_publ_flag
    C1 C2 N1 Ni1 3_565 . . . -43.2(3) ?
    C2 C1 O1 Ni1 3_565 . . . 32.6(3) ?
    O3 C3 O2 Ni1 . . . . 0.3(4) ?
    C4 C3 O2 Ni1 . . . . 179.4(2) ?
    C2 N1 Ni1 O2 . . . 3_565 -70.53(18) ?
    C2 N1 Ni1 O2 . . . . 109.47(18) ?
    C2 N1 Ni1 O1 . . . 3_565 20.37(17) ?
    C2 N1 Ni1 O1 . . . . -159.63(17) ?
    C3 O2 Ni1 N1 . . . . 84.3(2) ?
    C3 O2 Ni1 N1 . . . 3_565 -95.7(2) ?
    C3 O2 Ni1 O1 . . . 3_565 167.5(2) ?
    C3 O2 Ni1 O1 . . . . -12.5(2) ?
    C1 O1 Ni1 N1 . . . . 173.11(17) ?
    C1 O1 Ni1 N1 . . . 3_565 -6.89(17) ?
    C1 O1 Ni1 O2 . . . 3_565 83.22(17) ?
    C1 O1 Ni1 O2 . . . . -96.78(17) ?
loop_
    _geom_hbond_atom_site_label_D
    _geom_hbond_atom_site_label_H
    _geom_hbond_atom_site_label_A
    _geom_hbond_site_symmetry_A
    _geom_hbond_distance_DH
    _geom_hbond_distance_HA
    _geom_hbond_distance_DA
    _geom_hbond_angle_DHA
    N1 H11N O2 1_455 0.849(17) 2.236(18) 3.071(3) 168(3)
    N1 H12N O3 2 0.863(17) 2.60(2) 3.352(3) 146(3)
    O1 H1O O3 . 0.805(17) 1.799(19) 2.587(3) 166(3)
_iucr_refine_instructions_details
;
TITL MS 1 P21/C
CELL  0.71073  5.32840  9.21600 13.13300 90.00000 94.22000 90.00000
ZERR 2  0.00050  0.00100  0.00200  0.00000  0.01000  0.00000
LATT 1
SYMM -X, Y+ 0.50000, -Z+ 0.50000
SFAC C H N O NI
UNIT 16 40 4 12 2
PLAN 30
FMAP 2
SHEL 14 0.8
SIZE 0.16 0.08 0.06
L.S. 14
OMIT 0 1 1
BOND $H
DFIX 0.86 0.02 N1 H11N N1 H12N
DFIX 0.82 0.02 O1 H1O
HTAB N1 O2_$1
HTAB N1 O3_$2
HTAB O1 O3
EQIV $1 x-1, y, z
EQIV $2 -x, y+1/2, -z+1/2
CONF
ACTA
WGHT    0.055500    0.136100
FVAR       1.63548
C1    1   -0.042463    0.190111    0.032892    11.00000    0.04717    0.02810 =
         0.04704    0.00031    0.00887   -0.00853
AFIX  23
H1A   2   -0.146012    0.158609   -0.026866    11.00000   -1.20000
H1B   2   -0.041358    0.113264    0.083392    11.00000   -1.20000
AFIX   0
C2    1   -0.224119    0.783140   -0.003791    11.00000    0.03878    0.02967 =
         0.04370   -0.00148    0.00533    0.00387
AFIX  23
H2A   2   -0.284609    0.867314    0.031377    11.00000   -1.20000
H2B   2   -0.334649    0.766865   -0.064751    11.00000   -1.20000
AFIX   0
C3    1    0.282731    0.470592    0.208380    11.00000    0.02835    0.04616 =
         0.02857   -0.00466    0.00112    0.00309
C4    1    0.505491    0.511441    0.280406    11.00000    0.04418    0.09759 =
         0.02871    0.00024   -0.00518   -0.01595
AFIX 137
H4A   2    0.557731    0.608467    0.265821    11.00000   -1.20000
H4B   2    0.641657    0.445461    0.271664    11.00000   -1.20000
H4C   2    0.458707    0.506364    0.349524    11.00000   -1.20000
AFIX   0
N1    3   -0.225516    0.656008    0.062740    11.00000    0.02688    0.03432 =
         0.03031    0.00002    0.00483   -0.00459
H11N  2   -0.372569    0.623505    0.069366    11.00000   -1.20000
H12N  2   -0.161091    0.680898    0.122418    11.00000   -1.20000
O1    4   -0.148620    0.318650    0.073492    11.00000    0.02878    0.03351 =
         0.03248    0.00118    0.00374   -0.00613
H1O   2   -0.077404    0.327815    0.129341    11.00000   -1.20000
O2    4    0.271736    0.528750    0.120746    11.00000    0.02816    0.04117 =
         0.02921    0.00350   -0.00244   -0.00554
O3    4    0.125526    0.381738    0.238302    11.00000    0.04561    0.06590 =
         0.03077    0.01088    0.00102   -0.01499
NI1   5    0.000000    0.500000    0.000000    10.50000    0.02179    0.02713 =
         0.02593    0.00281    0.00023   -0.00321
HKLF 4
REM  MS 1 P21/C
REM R1 =  0.0363 for   1035 Fo > 4sig(Fo)  and  0.0541 for all   1314 data
REM     89 parameters refined using      3 restraints
END
WGHT      0.0316      0.5934
REM Highest difference peak  0.323,  deepest hole -0.251,  1-sigma level  0.067
Q1    1   0.2304  0.3756  0.2101  11.00000  0.05    0.32
Q2    1   0.6885  0.5356  0.2414  11.00000  0.05    0.26
Q3    1   0.0943  0.5788  0.0252  11.00000  0.05    0.25
Q4    1  -0.3201  0.7291 -0.1162  11.00000  0.05    0.24
Q5    1  -0.1014  0.2043 -0.0125  11.00000  0.05    0.23
Q6    1   0.6039  0.4249  0.3398  11.00000  0.05    0.23
Q7    1   0.1881  0.3177  0.3113  11.00000  0.05    0.23
Q8    1   0.3765  0.4936  0.2532  11.00000  0.05    0.22
Q9    1   0.0989  0.4590  0.2173  11.00000  0.05    0.22
Q10   1   0.1672  0.5383  0.0846  11.00000  0.05    0.22
Q11   1   0.0025  0.3811  0.1968  11.00000  0.05    0.21
Q12   1   0.3226  0.4982  0.0267  11.00000  0.05    0.21
Q13   1  -0.1061  0.1192  0.0453  11.00000  0.05    0.21
Q14   1  -0.0037  0.4691  0.0667  11.00000  0.05    0.21
Q15   1   0.1865  0.4858  0.1495  11.00000  0.05    0.21
Q16   1  -0.1009  0.7218  0.2220  11.00000  0.05    0.20
Q17   1  -0.0861  0.5995  0.0474  11.00000  0.05    0.20
Q18   1   0.4814  0.6460  0.3210  11.00000  0.05    0.20
Q19   1   0.0303  0.4906  0.2695  11.00000  0.05    0.20
Q20   1   0.3947  0.5403  0.2698  11.00000  0.05    0.20
Q21   1   0.0025  0.3742  0.0201  11.00000  0.05    0.20
Q22   1  -0.0923  0.4139  0.0619  11.00000  0.05    0.19
Q23   1  -0.1444  0.3456  0.0139  11.00000  0.05    0.19
Q24   1   0.1090  0.3973  0.0123  11.00000  0.05    0.19
Q25   1  -0.0394  0.3813  0.0500  11.00000  0.05    0.19
Q26   1   0.4180  0.5787  0.1168  11.00000  0.05    0.19
Q27   1   0.1548  0.4284  0.2765  11.00000  0.05    0.19
Q28   1  -0.2115  0.6572 -0.1048  11.00000  0.05    0.18
Q29   1   0.3226  0.5918  0.3509  11.00000  0.05    0.18
Q30   1   0.4070  0.6738  0.2385  11.00000  0.05    0.18
;
data_global
_journal_date_recd_electronic     2012-03-13
_journal_date_accepted     2012-04-02
_journal_name_full     'Acta Crystallographica, Section E'
_journal_year     2012
_journal_volume     68
_journal_issue      5
_journal_page_first     m567
_journal_page_last     m568
_journal_paper_category     QM
_journal_paper_doi     10.1107/S1600536812014237
_journal_coeditor_code     ZL2465
_publ_contact_author_name     'Mahdi Seifollahi Bazarjani'
_publ_contact_author_address
;
Technische Universitaet Darmstadt, Fachbereich Material-und Geowissenschaften,
Petersenstrasse 23, D-64287 Darmstadt, Germany
;
_publ_contact_author_email     'mseifba@materials.tu-darmstadt.de'
_publ_contact_author_fax     '+49 6151 16-6346'
_publ_contact_author_phone     '+49 6151 16-6342'
_publ_section_title
;\
<i>trans</i>-Bis(acetato-\k<i>O</i>)bis(2-aminoethanol-\k^2^<i>N</i>,<i>O</i>)\
nickel(II)
;
loop_
    _publ_author_name
    _publ_author_footnote
    _publ_author_address
    'Seifollahi Bazarjani, Mahdi' ?
;
Technische Universit\"at Darmstadt, Fachbereich Material- und Geowissenschaften,
Petersenstrasse 23, D-64287 Darmstadt, Germany
;
    'Foro, Sabine' .
;
Technische Universit\"at Darmstadt, Fachbereich Material- und Geowissenschaften,
Petersenstrasse 23, D-64287 Darmstadt, Germany
;
    'Donner, Wolfgang' .
;
Technische Universit\"at Darmstadt, Fachbereich Material- und Geowissenschaften,
Petersenstrasse 23, D-64287 Darmstadt, Germany
;
    'Gurlo, Aleksander' .
;
Technische Universit\"at Darmstadt, Fachbereich Material- und Geowissenschaften,
Petersenstrasse 23, D-64287 Darmstadt, Germany
;
    'Riedel, Ralf' .
;
Technische Universit\"at Darmstadt, Fachbereich Material- und Geowissenschaften,
Petersenstrasse 23, D-64287 Darmstadt, Germany
;
