# Supplementary material for: trans-Bis(acetato-κO)bis­(2-amino­ethanol-κ2 N,O)nickel(II)
Source: Acta Crystallogr Sect E Struct Rep Online. 2012 Apr 13;68(Pt 5):m567–8. doi: 10.1107/S1600536812014237 (PMC3344318; doi:10.1107/S1600536812014237)
Supplement: Supplementary file 2 [file e-68-0m567-Isup2.hkl]

# 
# h,k,l, Fc-squared, Fo-squared, sigma(Fo-squared) and status flag 
# 
data_I
_shelx_title ' MS 1 P21/C' 
_shelx_refln_list_code          4 
_shelx_F_calc_maximum      103.05 
_exptl_crystal_F_000       316.00 
_reflns_d_resolution_high  0.8000 
 
loop_ 
 _symmetry_equiv_pos_as_xyz 
 'x, y, z' 
 '-x, y+1/2, -z+1/2' 
 '-x, -y, -z' 
 'x, -y-1/2, z-1/2' 
 
_cell_length_a     5.3284 
_cell_length_b     9.2160 
_cell_length_c    13.1330 
_cell_angle_alpha  90.000 
_cell_angle_beta   94.220 
_cell_angle_gamma  90.000 
 
_shelx_F_squared_multiplier     1.000 
 
loop_ 
 _refln_index_h 
 _refln_index_k 
 _refln_index_l 
 _refln_F_squared_calc 
 _refln_F_squared_meas 
 _refln_F_squared_sigma 
 _refln_observed_status 
   1   0   0     7094.08     7511.28     75.98 o 
   2   0   0        4.48        6.12      4.98 o 
   3   0   0      142.37      128.85      3.96 o 
   4   0   0     1521.29     1565.40     10.52 o 
   5   0   0      139.63      127.37      7.16 o 
   6   0   0      139.74      128.56     12.68 o 
   1   1   0      882.85      898.21      7.99 o 
   2   1   0       67.76       58.36      2.67 o 
   3   1   0      379.83      409.39      4.79 o 
   4   1   0       38.34       35.56      4.12 o 
   5   1   0       24.74       22.88      5.06 o 
   6   1   0       10.43       21.91      5.60 o 
   0   2   0     2863.00     2924.86     12.34 o 
   1   2   0       16.66       16.71      2.45 o 
   2   2   0     1544.98     1536.95     12.60 o 
   3   2   0     1931.50     1915.67     16.01 o 
   4   2   0     1359.07     1342.13     10.37 o 
   5   2   0       26.10       32.95      4.48 o 
   6   2   0      139.51      148.61     26.59 o 
   1   3   0       18.99       23.60      3.23 o 
   2   3   0      304.59      321.68      3.53 o 
   3   3   0      246.49      237.72      9.00 o 
   4   3   0       11.17       17.55      4.90 o 
   5   3   0       17.17        6.68      5.35 o 
   6   3   0        4.10       -4.80      7.71 o 
   0   4   0     1930.36     1877.52     14.18 o 
   1   4   0      150.44      139.14      4.35 o 
   2   4   0      763.74      699.08      8.18 o 
   3   4   0     1372.28     1366.38     17.80 o 
   4   4   0     1260.90     1282.97     19.19 o 
   5   4   0       95.88      104.08     19.58 o 
   6   4   0      107.34      126.65     10.68 o 
   1   5   0       81.41       74.09      4.48 o 
   2   5   0        9.27        6.26      3.69 o 
   3   5   0       50.93       58.88      8.38 o 
   4   5   0        9.38       15.15      9.35 o 
   5   5   0        6.35       12.92     11.08 o 
   0   6   0     3613.72     3586.99     23.90 o 
   1   6   0     1081.43     1032.33      7.94 o 
   2   6   0      308.80      288.67      6.53 o 
   3   6   0      240.52      263.77     11.69 o 
   4   6   0      483.03      515.18     15.45 o 
   5   6   0      156.79      171.14     19.31 o 
   1   7   0      140.14      132.18      5.85 o 
   2   7   0      103.63      109.12      5.92 o 
   3   7   0       39.92       25.82      9.20 o 
   4   7   0        0.20       18.55      9.29 o 
   5   7   0        9.42       31.15     10.38 o 
   0   8   0      241.69      248.86      9.83 o 
   1   8   0      126.38      124.79      6.53 o 
   2   8   0      263.84      258.27     12.27 o 
   3   8   0      231.75      225.30     12.98 o 
   4   8   0      169.14      183.82     13.36 o 
   1   9   0       24.05       30.61     10.39 o 
   2   9   0       44.91       46.50     10.41 o 
   3   9   0       19.26       36.49     11.47 o 
   4   9   0        1.49       13.07      9.18 o 
   0  10   0      251.87      246.37     12.23 o 
   1  10   0      268.43      259.06      8.66 o 
   2  10   0      293.40      316.03     15.08 o 
   3  10   0      107.00      121.44     11.31 o 
   1  11   0        0.55        8.89     17.89 o 
  -6   1   1       26.97       31.37      6.03 o 
  -5   1   1      410.58      431.73     12.98 o 
  -4   1   1     1548.29     1500.33     10.64 o 
  -3   1   1      504.16      529.29      6.07 o 
  -2   1   1      185.26      177.68      5.75 o 
  -1   1   1     7709.42     8372.27     77.02 o 
   1   1   1      232.73      217.92      2.71 o 
   2   1   1       45.52       34.66      2.05 o 
   3   1   1     1570.29     1548.42      8.15 o 
   4   1   1      334.74      342.81      5.17 o 
   5   1   1      180.63      188.22      6.58 o 
   6   1   1      307.82      306.33      7.80 o 
  -6   2   1       11.52       18.91      7.15 o 
  -5   2   1      127.12      132.48      8.30 o 
  -4   2   1      259.50      241.01      8.37 o 
  -3   2   1       99.53      113.73      7.26 o 
  -2   2   1        2.85        8.68      3.06 o 
  -1   2   1      531.40      605.82      8.70 o 
   0   2   1      348.47      397.94      4.36 o 
   1   2   1      405.97      429.03      4.54 o 
   2   2   1        8.30        5.52      1.75 o 
   3   2   1       73.04       76.59      4.50 o 
   4   2   1       99.25      100.84      4.84 o 
   5   2   1        4.49        9.84     15.65 o 
   6   2   1       44.54       32.72     10.48 o 
  -6   3   1       50.97       38.82      7.31 o 
  -5   3   1      327.08      318.06      8.45 o 
  -4   3   1     1251.31     1230.14     12.69 o 
  -3   3   1     1228.70     1220.90     10.90 o 
  -2   3   1     1151.91     1113.98     22.26 o 
  -1   3   1     5120.83     4955.65     22.43 o 
   0   3   1     1889.36     1937.66      8.86 o 
   1   3   1      190.05      204.98      7.84 o 
   2   3   1     2027.36     2008.82      6.96 o 
   3   3   1     4438.89     4378.23     27.83 o 
   4   3   1      893.08      882.98     11.04 o 
   5   3   1      106.32      111.40      6.16 o 
   6   3   1      135.31      162.97     11.04 o 
  -6   4   1        0.08       -0.19      5.45 o 
  -5   4   1       65.53       60.60      8.82 o 
  -4   4   1       59.67       66.81      8.58 o 
  -3   4   1        1.23       -2.91      7.33 o 
  -2   4   1       81.06       72.47      3.70 o 
  -1   4   1        1.05        0.15      5.23 o 
   0   4   1        4.17        8.37      3.55 o 
   1   4   1       12.70       11.06      2.51 o 
   2   4   1       50.08       62.04      3.92 o 
   3   4   1      112.10      105.24      8.64 o 
   4   4   1       22.20       15.04      8.14 o 
   5   4   1       54.72       64.29     13.93 o 
   6   4   1       19.00       42.99      8.13 o 
  -6   5   1      152.04      163.95     17.82 o 
  -5   5   1      234.99      254.45      8.57 o 
  -4   5   1      373.94      393.74     13.62 o 
  -3   5   1      105.73      109.24      9.15 o 
  -2   5   1       17.00       17.73      3.74 o 
  -1   5   1      904.57      802.70     12.40 o 
   0   5   1     1374.36     1333.73     36.63 o 
   1   5   1     1126.54     1036.60      9.85 o 
   2   5   1     1165.10     1107.58      9.91 o 
   3   5   1      876.69      890.27     15.94 o 
   4   5   1       94.02       85.91      9.24 o 
   5   5   1       36.27       36.78     17.05 o 
  -5   6   1        0.23        2.60      6.45 o 
  -4   6   1       32.39       44.62      9.82 o 
  -3   6   1       44.47       45.63      9.33 o 
  -2   6   1        2.30        4.53      4.06 o 
  -1   6   1      165.44      165.26      8.12 o 
   0   6   1       56.01       68.62      4.79 o 
   1   6   1      425.23      403.68      7.50 o 
   2   6   1       24.48       30.06      4.67 o 
   3   6   1      163.43      154.99     10.97 o 
   4   6   1       47.34       54.43     10.30 o 
   5   6   1        5.73        7.95      6.06 o 
  -5   7   1      153.74      162.10     11.52 o 
  -4   7   1      472.25      514.44     16.41 o 
  -3   7   1      290.12      287.19     12.48 o 
  -2   7   1      159.86      173.08     10.11 o 
  -1   7   1      880.76      905.58     15.51 o 
   0   7   1     1488.26     1509.23     39.04 o 
   1   7   1      550.94      540.10      8.90 o 
   2   7   1      131.64      130.31      6.15 o 
   3   7   1      287.44      292.31     12.73 o 
   4   7   1      341.31      371.92     14.78 o 
   5   7   1      255.81      286.48     14.03 o 
  -4   8   1        1.25       26.54      9.65 o 
  -3   8   1       24.78       27.21      9.93 o 
  -2   8   1        2.53        6.85      8.92 o 
  -1   8   1       25.65       22.00      7.69 o 
   0   8   1       10.65       12.81      4.20 o 
   1   8   1       18.92       18.42      5.54 o 
   2   8   1        4.38        1.43      5.17 o 
   3   8   1        5.73       13.36     10.61 o 
   4   8   1       19.33       17.00      9.90 o 
  -4   9   1       63.23       92.08     11.29 o 
  -3   9   1      361.59      357.01     14.78 o 
  -2   9   1      677.59      698.96     17.54 o 
  -1   9   1      315.68      290.78      8.13 o 
   0   9   1       46.25       44.17      4.75 o 
   1   9   1      109.58      100.87     14.58 o 
   2   9   1      327.48      360.09     14.20 o 
   3   9   1      279.02      327.49     14.84 o 
   4   9   1       76.42       66.15     10.02 o 
  -3  10   1       17.93       12.74      9.22 o 
  -2  10   1        6.52       11.23     10.24 o 
  -1  10   1       13.90       11.83      4.99 o 
   0  10   1        0.00        1.32      5.90 o 
   1  10   1        4.48        2.52      6.07 o 
   2  10   1        4.79        6.42     11.35 o 
   3  10   1       33.41       50.86     10.46 o 
  -1  11   1       54.39       45.55      5.83 o 
   0  11   1      135.68      132.24      8.07 o 
   1  11   1      154.79      150.78     34.23 o 
  -6   0   2       35.66       57.09     11.81 o 
  -5   0   2     1558.49     1512.61     21.40 o 
  -4   0   2     1895.57     1810.47     14.33 o 
  -3   0   2      403.92      394.91      6.88 o 
  -2   0   2      133.16      166.38      4.79 o 
  -1   0   2     7739.13     8333.93     60.87 o 
   0   0   2     4748.17     4877.96     13.84 o 
   1   0   2     7456.14     7443.11     14.60 o 
   2   0   2     2325.93     2251.55      8.75 o 
   3   0   2     2656.58     2607.29     10.96 o 
   4   0   2      351.99      363.47      8.24 o 
   5   0   2      684.22      688.05     11.54 o 
   6   0   2      285.40      277.76      9.77 o 
  -6   1   2        3.42        0.04      5.37 o 
  -5   1   2       94.20      108.70      7.19 o 
  -4   1   2       13.30        4.70      3.63 o 
  -3   1   2      407.59      432.29      5.54 o 
  -2   1   2     1529.30     1655.47     16.70 o 
  -1   1   2      296.64      356.57      5.03 o 
   0   1   2      245.81      265.14      5.14 o 
   1   1   2      418.63      397.24      9.64 o 
   2   1   2      117.16      132.79      1.99 o 
   3   1   2      772.44      718.80      6.09 o 
   4   1   2      202.83      209.91      5.17 o 
   5   1   2       22.50       20.92      7.78 o 
   6   1   2       81.19       92.37      6.15 o 
  -6   2   2       82.79       92.14      8.34 o 
  -5   2   2      607.76      600.82      9.99 o 
  -4   2   2      369.01      377.26      5.34 o 
  -3   2   2      787.37      760.58      6.76 o 
  -2   2   2     2915.63     2973.33     16.89 o 
  -1   2   2     7804.68     7935.68     23.94 o 
   0   2   2     1039.22     1129.55     23.35 o 
   1   2   2        4.36        4.41      3.13 o 
   2   2   2     1455.36     1461.33     18.20 o 
   3   2   2     2550.00     2524.57      9.71 o 
   4   2   2      122.01      124.51      4.85 o 
   5   2   2      274.43      283.71      8.59 o 
   6   2   2      290.82      291.19      9.71 o 
  -6   3   2        2.38       -4.30      7.35 o 
  -5   3   2        0.33       -1.09      5.00 o 
  -4   3   2        8.62        2.06      4.99 o 
  -3   3   2       27.54       39.65      4.30 o 
  -2   3   2      271.04      280.33      3.79 o 
  -1   3   2      281.28      308.15      7.84 o 
   0   3   2      267.13      277.91      3.61 o 
   1   3   2      401.58      320.88     48.91 o 
   2   3   2        3.97        0.61      3.42 o 
   3   3   2       11.15       14.18      3.35 o 
   4   3   2        1.53        7.96      4.80 o 
   5   3   2        0.04       -0.77      6.94 o 
   6   3   2       12.07       27.12      8.61 o 
  -6   4   2       81.22       60.47      6.33 o 
  -5   4   2      434.47      444.87     12.89 o 
  -4   4   2      188.49      192.90     11.18 o 
  -3   4   2      127.69      124.60      5.01 o 
  -2   4   2      825.09      796.67      9.00 o 
  -1   4   2     6160.65     6380.17     28.31 o 
   0   4   2     1355.57     1299.88      7.32 o 
   1   4   2      806.90      754.84      9.33 o 
   2   4   2     1219.44     1210.43     10.36 o 
   3   4   2     1265.35     1236.69     17.00 o 
   4   4   2       95.77       96.40      8.69 o 
   5   4   2      147.37      173.96      7.47 o 
   6   4   2      128.20      131.58     10.10 o 
  -5   5   2       28.45       16.82      6.31 o 
  -4   5   2       16.83       29.53      9.59 o 
  -3   5   2      104.89       87.74      9.40 o 
  -2   5   2       98.53      118.20      4.31 o 
  -1   5   2       49.45       43.18      6.17 o 
   0   5   2       41.40       38.09      3.32 o 
   1   5   2       17.32       25.46      2.89 o 
   2   5   2      101.70      102.75      5.05 o 
   3   5   2       81.88       84.85      8.98 o 
   4   5   2        0.07       -8.16      8.16 o 
   5   5   2        1.33       -6.02     11.53 o 
  -5   6   2      295.57      296.35      8.90 o 
  -4   6   2      358.63      354.73     13.82 o 
  -3   6   2      273.20      282.65     12.13 o 
  -2   6   2      172.24      190.11      9.88 o 
  -1   6   2     1117.87     1100.55     15.16 o 
   0   6   2     1507.40     1365.70      9.24 o 
   1   6   2     2139.95     2058.29     19.36 o 
   2   6   2     1025.11     1011.44     12.54 o 
   3   6   2      436.42      437.64     13.59 o 
   4   6   2       78.16       77.29     10.46 o 
   5   6   2      179.99      174.54      9.79 o 
  -4   7   2       14.27       23.02      9.20 o 
  -3   7   2       34.84       30.09     10.48 o 
  -2   7   2       30.92       31.10      8.17 o 
  -1   7   2       63.31       63.49      7.61 o 
   0   7   2        0.01        0.96      3.76 o 
   1   7   2        0.40        4.51      4.86 o 
   2   7   2       49.32       44.05      5.52 o 
   3   7   2        1.86       -1.22      9.17 o 
   4   7   2       50.48       76.14     11.70 o 
   5   7   2        0.40       42.25     11.24 o 
  -4   8   2      199.17      197.63     12.16 o 
  -3   8   2      420.29      390.15     14.02 o 
  -2   8   2      364.08      370.23     13.43 o 
  -1   8   2      294.43      277.97      8.59 o 
   0   8   2       46.35       48.24      4.48 o 
   1   8   2       38.90       42.48      5.93 o 
   2   8   2       89.11       84.87     18.18 o 
   3   8   2      260.76      287.01     12.94 o 
   4   8   2      175.51      168.39     12.90 o 
  -4   9   2        5.99        5.25      8.91 o 
  -3   9   2       17.02        8.92      9.58 o 
  -2   9   2        0.69        4.46      8.58 o 
  -1   9   2       14.72        9.40      6.22 o 
   0   9   2       76.75       66.85      6.76 o 
   1   9   2        9.94        8.35      5.67 o 
   2   9   2       49.66       51.44     11.06 o 
   3   9   2       27.47       42.19     10.19 o 
  -3  10   2       91.77       78.53      8.29 o 
  -2  10   2      135.10      136.16     11.76 o 
  -1  10   2      227.89      232.81      9.01 o 
   0  10   2      224.03      248.42      8.66 o 
   1  10   2      231.88      228.33      8.35 o 
   2  10   2      181.67      170.12     13.96 o 
   3  10   2      170.76      166.39     12.72 o 
  -1  11   2        9.65       -2.29      9.33 o 
   0  11   2        0.89       -8.71      8.71 o 
   1  11   2        1.79       19.53     11.44 o 
  -6   1   3      315.38      326.26     10.65 o 
  -5   1   3      785.35      755.22      8.33 o 
  -4   1   3      647.29      659.32      7.88 o 
  -3   1   3      232.74      188.13      6.21 o 
  -2   1   3     1428.37     1514.30      5.47 o 
  -1   1   3       86.38       93.59      3.69 o 
   0   1   3      516.72      519.57      8.04 o 
   1   1   3     2620.56     2568.34     10.83 o 
   2   1   3     7142.19     7138.29     17.35 o 
   3   1   3      637.24      616.29      4.87 o 
   4   1   3      222.12      216.17      7.29 o 
   5   1   3      241.17      254.34      7.00 o 
   6   1   3      237.20      273.91      7.86 o 
  -6   2   3        5.26      -12.41     12.41 o 
  -5   2   3       17.10       16.09      4.68 o 
  -4   2   3       92.96       99.92      4.59 o 
  -3   2   3       20.14       13.80      3.64 o 
  -2   2   3      167.49      140.80      6.31 o 
  -1   2   3      137.15      146.41      5.41 o 
   0   2   3     1549.79     1634.09     12.43 o 
   1   2   3      231.97      275.81     11.30 o 
   2   2   3      116.72      124.05      9.22 o 
   3   2   3       11.10       11.93      2.73 o 
   4   2   3        7.91       14.99      4.10 o 
   5   2   3       16.64       15.08     12.22 o 
   6   2   3       51.87       45.36      9.77 o 
  -6   3   3      148.57      134.68     13.23 o 
  -5   3   3      246.27      244.92     10.02 o 
  -4   3   3      102.01      101.88      5.94 o 
  -3   3   3      358.31      338.64      6.57 o 
  -2   3   3     6355.78     6149.86     20.23 o 
  -1   3   3     8253.09     8365.21     21.33 o 
   0   3   3     2169.50     2060.17     15.35 o 
   1   3   3       16.68       12.04      3.94 o 
   2   3   3     1202.39     1188.77     24.03 o 
   3   3   3      727.75      766.37     16.00 o 
   4   3   3      845.03      820.16     11.88 o 
   5   3   3      488.17      488.24     14.95 o 
   6   3   3      275.11      297.10     13.99 o 
  -6   4   3        1.72       -7.22      8.49 o 
  -5   4   3       44.11       34.06      6.03 o 
  -4   4   3      127.99      123.59      6.27 o 
  -3   4   3      104.17      111.11      5.53 o 
  -2   4   3       74.19       67.42      7.34 o 
  -1   4   3      148.60      164.62      5.14 o 
   0   4   3      257.70      264.99      4.24 o 
   1   4   3        0.25       -0.23      1.87 o 
   2   4   3      103.91      104.67      4.76 o 
   3   4   3        5.57        0.80      3.84 o 
   4   4   3        7.09       10.54      5.50 o 
   5   4   3       16.58       25.56      8.32 o 
   6   4   3        0.83       13.67      7.86 o 
  -5   5   3      279.87      277.92      9.10 o 
  -4   5   3      295.33      307.37     13.35 o 
  -3   5   3      395.78      400.20     12.76 o 
  -2   5   3     1191.13     1165.71     16.38 o 
  -1   5   3      498.69      496.79     15.36 o 
   0   5   3      288.45      233.70      4.58 o 
   1   5   3      656.16      540.65     64.58 o 
   2   5   3     1374.59     1368.10     18.14 o 
   3   5   3      177.07      172.48     10.43 o 
   4   5   3       62.09       64.30      9.58 o 
   5   5   3       86.54       90.47      6.88 o 
  -5   6   3        0.05       -7.98      7.98 o 
  -4   6   3      218.22      218.01     12.26 o 
  -3   6   3      343.58      314.65     12.29 o 
  -2   6   3        7.90        8.16      8.26 o 
  -1   6   3       97.75       84.82      5.24 o 
   0   6   3        5.52        9.49      3.63 o 
   1   6   3        9.82       11.25      5.00 o 
   2   6   3       33.40       34.01      4.99 o 
   3   6   3       43.34       59.65      8.85 o 
   4   6   3       10.44        3.29      8.07 o 
   5   6   3        5.08       -0.23      5.29 o 
  -5   7   3      175.12      143.83     11.63 o 
  -4   7   3      391.46      358.68     14.68 o 
  -3   7   3      249.28      224.80     11.77 o 
  -2   7   3      224.21      227.16      7.34 o 
  -1   7   3      341.15      350.64      8.09 o 
   0   7   3      890.20      874.44     11.12 o 
   1   7   3      797.76      805.95     10.91 o 
   2   7   3      499.39      521.91      9.43 o 
   3   7   3      152.66      157.40     11.78 o 
   4   7   3      240.86      276.74     13.85 o 
   5   7   3      195.62      237.67     12.99 o 
  -4   8   3       27.92       24.76     19.03 o 
  -3   8   3        1.75        5.11      8.93 o 
  -2   8   3       50.29       56.52      6.68 o 
  -1   8   3       25.06       26.01      5.70 o 
   0   8   3       45.44       42.91      5.85 o 
   1   8   3       74.34       68.52      6.65 o 
   2   8   3      121.70      113.08      6.99 o 
   3   8   3       54.18       47.72     10.14 o 
   4   8   3       54.54       26.24      9.65 o 
  -4   9   3       45.15       33.64      7.49 o 
  -3   9   3      132.95      148.72      8.42 o 
  -2   9   3      408.58      381.08      9.51 o 
  -1   9   3      337.06      328.77     13.71 o 
   0   9   3      138.26      125.36     10.34 o 
   1   9   3      108.86      112.47      7.34 o 
   2   9   3      301.42      268.66     43.59 o 
   3   9   3      268.96      287.72     15.50 o 
  -3  10   3        0.02       17.06     15.91 o 
  -2  10   3       22.08       36.85     14.80 o 
  -1  10   3        0.22       12.68      9.88 o 
   0  10   3       48.42       48.66      8.63 o 
   1  10   3       17.68       22.20      5.94 o 
   2  10   3       15.17        7.66     11.23 o 
  -1  11   3       53.48       49.34     10.89 o 
   0  11   3      145.29      149.68     12.47 o 
   1  11   3       92.91      104.20      7.96 o 
  -6   0   4      236.88      212.58     14.74 o 
  -5   0   4      282.32      243.80     13.37 o 
  -4   0   4      636.36      601.74     14.21 o 
  -3   0   4      476.39      477.73      6.25 o 
  -2   0   4      820.48      764.81      8.58 o 
  -1   0   4        4.54        7.52      2.08 o 
   0   0   4     7007.27     7503.99     24.16 o 
   1   0   4    10619.19    10711.15     50.32 o 
   2   0   4     5364.26     5521.06     15.06 o 
   3   0   4      289.88      282.81      8.59 o 
   4   0   4      364.95      348.96      8.13 o 
   5   0   4      306.74      315.96      9.16 o 
   6   0   4      163.41      186.59     22.78 o 
  -6   1   4       39.50       46.04      8.98 o 
  -5   1   4        0.00        3.46      4.79 o 
  -4   1   4       15.58       16.71      3.58 o 
  -3   1   4       16.32       20.20      4.41 o 
  -2   1   4        0.89        1.91      1.74 o 
  -1   1   4      152.42      193.27      3.22 o 
   0   1   4       41.27       44.38      2.42 o 
   1   1   4     1944.88     2010.97      8.10 o 
   2   1   4      583.79      587.27      3.80 o 
   3   1   4       37.03       38.66      2.67 o 
   4   1   4      129.24      118.86      5.17 o 
   5   1   4        3.82       -1.48      4.95 o 
   6   1   4        3.92        3.98      5.58 o 
  -6   2   4      369.17      390.38     10.48 o 
  -5   2   4      141.70      134.55      7.84 o 
  -4   2   4      103.55      106.22      7.99 o 
  -3   2   4      742.43      797.29      9.42 o 
  -2   2   4     5323.74     5245.98     36.73 o 
  -1   2   4     1447.61     1390.16     12.17 o 
   0   2   4      734.72      731.71      7.32 o 
   1   2   4      622.09      590.49     14.45 o 
   2   2   4     1442.26     1480.51     10.17 o 
   3   2   4      263.12      268.41      8.69 o 
   4   2   4      354.09      333.31      7.92 o 
   5   2   4      239.77      249.18     12.00 o 
   6   2   4      203.41      220.24     12.57 o 
  -6   3   4       12.66        7.31      7.02 o 
  -5   3   4        0.65       -8.50      8.50 o 
  -4   3   4       62.38       51.08      4.17 o 
  -3   3   4        6.68        7.11      3.32 o 
  -2   3   4        2.64        0.17      4.78 o 
  -1   3   4      274.61      320.18      7.88 o 
   0   3   4      671.98      710.36     10.45 o 
   1   3   4       61.93       80.27      6.22 o 
   2   3   4      117.26      104.22      4.63 o 
   3   3   4       31.64       28.04      4.11 o 
   4   3   4       33.48       33.99      5.39 o 
   5   3   4        7.41       -6.14      9.13 o 
   6   3   4        9.62        8.78     10.24 o 
  -6   4   4      223.52      205.16     12.44 o 
  -5   4   4      311.99      294.77     13.32 o 
  -4   4   4      411.68      392.07     21.26 o 
  -3   4   4      506.26      509.32      8.31 o 
  -2   4   4     1728.08     1787.69     12.57 o 
  -1   4   4     1322.52     1281.74     16.72 o 
   0   4   4      627.11      658.00      6.93 o 
   1   4   4      206.45      136.33     26.21 o 
   2   4   4      825.61      818.07     18.73 o 
   3   4   4      587.09      592.57      8.33 o 
   4   4   4      801.30      775.10     11.26 o 
   5   4   4      315.97      346.73     13.89 o 
  -5   5   4       12.46       12.46      9.29 o 
  -4   5   4       10.76       17.15      8.86 o 
  -3   5   4       64.98       60.61      4.36 o 
  -2   5   4        0.13        1.06      4.80 o 
  -1   5   4      130.75      136.52      5.39 o 
   0   5   4        1.11        0.41      3.66 o 
   1   5   4       67.47       81.58      6.24 o 
   2   5   4       94.88      101.74      5.61 o 
   3   5   4      130.17      132.75      9.50 o 
   4   5   4       29.54       46.00      9.04 o 
   5   5   4      100.31      108.92      9.71 o 
  -5   6   4      156.99      187.66     12.00 o 
  -4   6   4      414.77      413.24     14.12 o 
  -3   6   4      559.06      559.01      9.85 o 
  -2   6   4      505.65      530.16      9.12 o 
  -1   6   4       63.17       54.61      5.02 o 
   0   6   4      417.60      436.14      7.24 o 
   1   6   4     1408.43     1332.16     12.57 o 
   2   6   4     1333.06     1303.64     24.66 o 
   3   6   4      290.58      313.77     13.51 o 
   4   6   4      190.62      183.45     12.00 o 
   5   6   4      167.18      152.25      7.66 o 
  -5   7   4        1.23       24.94     10.60 o 
  -4   7   4       79.67       67.21      6.71 o 
  -3   7   4       11.13       14.48      6.08 o 
  -2   7   4      103.45      113.67     12.17 o 
  -1   7   4        7.28       10.44      4.87 o 
   0   7   4        6.55        5.69      7.70 o 
   1   7   4      174.36      178.38      7.10 o 
   2   7   4        0.97        0.78      5.25 o 
   3   7   4      125.99      109.61     11.52 o 
   4   7   4       23.94       16.39     10.63 o 
  -4   8   4       79.80       87.39      7.77 o 
  -3   8   4      122.73      134.10      7.69 o 
  -2   8   4      390.80      355.62      8.98 o 
  -1   8   4      449.49      421.62      9.09 o 
   0   8   4      415.03      420.03     13.48 o 
   1   8   4      190.20      196.14     17.62 o 
   2   8   4      102.58      109.42      7.07 o 
   3   8   4       47.11       40.77     10.77 o 
   4   8   4       71.90       75.24     11.74 o 
  -3   9   4        5.36        5.53      9.46 o 
  -2   9   4        5.25        1.79      6.17 o 
  -1   9   4       98.42       90.20      7.89 o 
   0   9   4      156.81      155.31      9.86 o 
   1   9   4        0.40       -2.21      5.97 o 
   2   9   4        4.32        9.08      7.50 o 
   3   9   4        0.08       15.22      9.94 o 
  -2  10   4       99.52      107.00     11.49 o 
  -1  10   4      245.71      270.73     13.78 o 
   0  10   4      261.32      255.39     12.64 o 
   1  10   4      142.10      159.05     19.91 o 
   2  10   4      153.81      152.17     12.52 o 
  -1  11   4       11.18        2.44      8.05 o 
   0  11   4        1.21       -7.82      7.82 o 
   1  11   4       36.82       44.98     10.03 o 
  -6   1   5      118.58      126.36     14.52 o 
  -5   1   5      178.19      184.26      8.59 o 
  -4   1   5      424.06      408.35      8.42 o 
  -3   1   5     2412.69     2518.18     11.40 o 
  -2   1   5     2153.84     2062.79      9.76 o 
  -1   1   5     1241.82     1294.75      6.62 o 
   0   1   5      206.90      199.58      7.62 o 
   1   1   5     3563.66     3671.64     11.49 o 
   2   1   5      695.56      681.14      5.62 o 
   3   1   5      535.82      501.34      5.35 o 
   4   1   5      127.05      140.07      5.35 o 
   5   1   5      375.36      394.11     12.25 o 
   6   1   5      135.28      106.69     14.05 o 
  -6   2   5       46.43       61.58      7.13 o 
  -5   2   5       19.58       11.61     10.21 o 
  -4   2   5      292.04      274.20     10.57 o 
  -3   2   5      287.63      307.23     12.89 o 
  -2   2   5      209.62      205.34      5.92 o 
  -1   2   5        2.10       -1.47      3.77 o 
   0   2   5      116.12      132.21      3.90 o 
   1   2   5      404.60      323.85     39.59 o 
   2   2   5       19.76       19.90      4.76 o 
   3   2   5       13.87       17.35      3.51 o 
   4   2   5       69.21       64.31      8.56 o 
   5   2   5       57.27       53.72     10.07 o 
   6   2   5        3.89       13.39     14.08 o 
  -6   3   5      169.47      182.13     17.01 o 
  -5   3   5      294.69      269.09     12.43 o 
  -4   3   5       90.81      106.36      8.75 o 
  -3   3   5      260.11      291.34      5.75 o 
  -2   3   5      582.29      583.18     10.05 o 
  -1   3   5     3293.84     3240.44     21.25 o 
   0   3   5     2608.28     2721.05     19.68 o 
   1   3   5     2017.56     1982.28     29.98 o 
   2   3   5      309.75      293.54      6.75 o 
   3   3   5      858.26      845.25      9.50 o 
   4   3   5      610.17      606.41     22.02 o 
   5   3   5      464.28      456.90     16.03 o 
  -6   4   5       32.38       53.86     14.14 o 
  -5   4   5       56.94       55.17     10.86 o 
  -4   4   5       60.45       62.39      6.55 o 
  -3   4   5      566.72      530.53      6.92 o 
  -2   4   5       24.21       28.69      4.51 o 
  -1   4   5       93.27      100.16      4.97 o 
   0   4   5      156.24      150.38      4.53 o 
   1   4   5      206.69      213.35     11.02 o 
   2   4   5      179.51      166.72      5.95 o 
   3   4   5       23.32       21.77      4.76 o 
   4   4   5      105.94       92.45      6.32 o 
   5   4   5       53.73       46.45      8.70 o 
  -5   5   5      275.43      289.78     13.34 o 
  -4   5   5      340.50      336.68     13.16 o 
  -3   5   5      873.87      852.24      9.20 o 
  -2   5   5      354.27      326.24      7.26 o 
  -1   5   5       45.18       28.89      4.74 o 
   0   5   5       23.42       23.72      3.96 o 
   1   5   5     1119.94     1132.48     11.44 o 
   2   5   5     1131.74     1145.49     29.37 o 
   3   5   5      722.95      657.46     70.83 o 
   4   5   5      124.92      112.25      9.97 o 
   5   5   5       98.84       91.48     10.23 o 
  -5   6   5        8.95       24.71     10.27 o 
  -4   6   5       12.14       10.07      9.37 o 
  -3   6   5        0.87        3.60      5.50 o 
  -2   6   5       56.42       49.47      5.49 o 
  -1   6   5      198.04      181.79      6.23 o 
   0   6   5        0.33       -2.73      3.51 o 
   1   6   5        4.58        7.81      5.14 o 
   2   6   5      140.03      145.44      6.66 o 
   3   6   5        1.55       -6.51      9.48 o 
   4   6   5       65.36       68.96      9.48 o 
   5   6   5       10.30       -7.95      7.96 o 
  -5   7   5       58.03       75.17     11.42 o 
  -4   7   5      147.07      153.60     11.62 o 
  -3   7   5      306.56      316.52     13.33 o 
  -2   7   5      272.83      272.84      8.20 o 
  -1   7   5      466.67      500.96      9.01 o 
   0   7   5      573.73      575.63     14.08 o 
   1   7   5      740.35      704.10     15.06 o 
   2   7   5      231.87      232.97     12.09 o 
   3   7   5      163.15      166.82     11.38 o 
   4   7   5      138.65      117.92     12.31 o 
  -4   8   5        5.13       12.78      6.67 o 
  -3   8   5       47.03       48.40      6.28 o 
  -2   8   5        3.66        0.52      5.41 o 
  -1   8   5      137.81      122.46      6.65 o 
   0   8   5        0.00        8.82      7.97 o 
   1   8   5       72.85       75.71      7.22 o 
   2   8   5        4.98       10.70      6.09 o 
   3   8   5       12.59       18.72     10.90 o 
   4   8   5        0.99      -10.88     10.88 o 
  -3   9   5      101.80       78.15      6.83 o 
  -2   9   5      339.57      357.57     10.84 o 
  -1   9   5      479.55      480.32     15.52 o 
   0   9   5      222.51      229.61     11.91 o 
   1   9   5      127.07      131.83     20.48 o 
   2   9   5       87.45       85.91      6.99 o 
   3   9   5      125.59      159.77     14.40 o 
  -2  10   5        2.36       -5.01      6.69 o 
  -1  10   5        0.20        2.47     10.11 o 
   0  10   5        5.85        8.87      9.66 o 
   1  10   5        1.76       -0.27      9.19 o 
   2  10   5       17.69       14.60     12.58 o 
  -6   0   6       26.00       53.65     13.20 o 
  -5   0   6      217.77      206.80     11.82 o 
  -4   0   6      930.35      953.08     35.42 o 
  -3   0   6     2719.39     2516.36     15.71 o 
  -2   0   6     1173.93     1203.03      9.49 o 
  -1   0   6      161.09      139.08      4.55 o 
   0   0   6        9.63       10.48      2.68 o 
   1   0   6     1490.18     1615.50     31.60 o 
   2   0   6     1455.90     1508.33     11.28 o 
   3   0   6     1053.03     1067.93      9.49 o 
   4   0   6      814.99      833.21     16.51 o 
   5   0   6      568.24      537.68     15.27 o 
   6   0   6      140.06      157.97     12.53 o 
  -6   1   6        5.53        9.41     12.33 o 
  -5   1   6        0.01       11.08      6.47 o 
  -4   1   6        2.56        8.17      5.25 o 
  -3   1   6        9.82       14.93      6.19 o 
  -2   1   6        5.05        2.46      1.98 o 
  -1   1   6       59.76       59.86      3.39 o 
   0   1   6      302.79      345.53      9.40 o 
   1   1   6      187.86      198.46      3.91 o 
   2   1   6       60.78       69.57      2.59 o 
   3   1   6        7.35        8.28      3.84 o 
   4   1   6       32.57       29.67      5.87 o 
   5   1   6       22.15        5.69      9.21 o 
  -6   2   6      200.63      176.93      8.73 o 
  -5   2   6      261.88      243.28      9.03 o 
  -4   2   6      191.97      207.55      7.73 o 
  -3   2   6      826.97      778.43     13.87 o 
  -2   2   6     1173.06     1197.43      8.42 o 
  -1   2   6     1562.24     1471.44      8.02 o 
   0   2   6      987.00      931.09      6.52 o 
   1   2   6     1498.80     1215.00    146.88 o 
   2   2   6      616.17      609.70      7.94 o 
   3   2   6      270.64      259.82      5.20 o 
   4   2   6      164.41      174.96     10.17 o 
   5   2   6      236.57      229.14     11.94 o 
  -6   3   6        6.22       -3.30     13.61 o 
  -5   3   6       43.16       43.93      6.72 o 
  -4   3   6        2.52        1.64      7.49 o 
  -3   3   6        0.00        2.48      3.78 o 
  -2   3   6       20.76       18.62      5.27 o 
  -1   3   6      104.88      117.77      7.06 o 
   0   3   6       51.70       70.51      6.38 o 
   1   3   6      336.87      353.42      9.48 o 
   2   3   6      300.25      306.92     14.88 o 
   3   3   6        0.01       -3.13      4.50 o 
   4   3   6       42.03       38.82      8.55 o 
   5   3   6        6.86        6.14      9.23 o 
  -5   4   6      299.42      321.22     13.79 o 
  -4   4   6      178.93      198.17      9.45 o 
  -3   4   6      130.99      135.50      5.82 o 
  -2   4   6      219.35      205.60      8.11 o 
  -1   4   6     1586.28     1687.80     17.72 o 
   0   4   6     2373.95     2270.19     20.66 o 
   1   4   6     1533.48     1535.86     17.77 o 
   2   4   6      475.86      437.58     16.56 o 
   3   4   6      307.13      282.15      7.13 o 
   4   4   6      292.91      297.10      8.45 o 
   5   4   6      198.58      180.96     11.42 o 
  -5   5   6       56.58       46.26     10.54 o 
  -4   5   6       93.68       76.19     10.64 o 
  -3   5   6       38.87       50.15      4.61 o 
  -2   5   6      264.65      270.63      7.20 o 
  -1   5   6      232.96      240.09      6.60 o 
   0   5   6      183.21      166.40     27.57 o 
   1   5   6        2.04        0.10      6.42 o 
   2   5   6      148.21      150.77      6.42 o 
   3   5   6        2.58        6.68      5.30 o 
   4   5   6       64.85       46.56      9.20 o 
   5   5   6        1.37        1.50      4.06 o 
  -5   6   6       52.06       33.29      9.12 o 
  -4   6   6      158.89      172.60     12.57 o 
  -3   6   6      710.83      689.49     11.16 o 
  -2   6   6      627.67      608.43     10.04 o 
  -1   6   6      199.79      200.96      6.71 o 
   0   6   6      170.63      164.85      9.43 o 
   1   6   6      785.89      799.30     15.17 o 
   2   6   6      881.64      901.47     11.88 o 
   3   6   6      426.46      354.09     66.77 o 
   4   6   6      148.66      183.66     12.12 o 
  -4   7   6       24.28       22.78     10.86 o 
  -3   7   6        3.83        3.99      6.31 o 
  -2   7   6      120.52      113.62     14.19 o 
  -1   7   6       26.53       33.32      5.57 o 
   0   7   6      137.17      133.37     10.08 o 
   1   7   6       32.58       28.42      8.48 o 
   2   7   6        5.41       12.50      9.71 o 
   3   7   6       55.65       64.63      9.75 o 
   4   7   6       12.28       -2.88      9.40 o 
  -4   8   6      102.52       74.53     12.13 o 
  -3   8   6      207.56      184.97      8.16 o 
  -2   8   6      274.21      281.80      8.66 o 
  -1   8   6      341.20      358.19     13.19 o 
   0   8   6      245.88      241.71     12.17 o 
   1   8   6      175.58      184.05     10.26 o 
   2   8   6       76.99       92.47      6.74 o 
   3   8   6       63.12       65.36     11.96 o 
  -3   9   6        0.29       13.09     10.18 o 
  -2   9   6        8.28       -2.93      6.53 o 
  -1   9   6        2.63       12.83      8.92 o 
   0   9   6        0.47       13.50      9.36 o 
   1   9   6       77.82       69.44      9.72 o 
   2   9   6       70.16       70.86     15.64 o 
   3   9   6        4.82       -6.11      9.56 o 
  -2  10   6       43.38       32.23     10.64 o 
  -1  10   6      140.07      165.98     12.98 o 
   0  10   6      163.90      177.92     12.83 o 
   1  10   6       90.75       91.73      9.79 o 
   2  10   6       66.75       60.67     15.02 o 
  -6   1   7      212.91      234.01     15.03 o 
  -5   1   7      151.11      154.72     13.70 o 
  -4   1   7      566.29      589.90     10.16 o 
  -3   1   7     1011.66      958.91     17.20 o 
  -2   1   7     1468.34     1520.18     13.75 o 
  -1   1   7       12.97        8.54      1.82 o 
   0   1   7      574.33      522.27      5.57 o 
   1   1   7     1142.55     1141.59      7.75 o 
   2   1   7     2177.24     2137.17     20.64 o 
   3   1   7      401.32      398.23      7.15 o 
   4   1   7      587.74      488.76     38.24 o 
   5   1   7      158.68      157.00     11.17 o 
  -6   2   7        1.66       -0.85     17.99 o 
  -5   2   7       33.63       53.19      8.83 o 
  -4   2   7       14.59        8.66      6.33 o 
  -3   2   7       30.98       20.66      5.19 o 
  -2   2   7       44.94       43.53      3.78 o 
  -1   2   7        0.07        0.56      3.08 o 
   0   2   7      229.22      236.33      4.31 o 
   1   2   7      755.18      672.18     69.66 o 
   2   2   7        2.56        1.69      4.24 o 
   3   2   7      153.37      160.53      6.26 o 
   4   2   7        9.42       11.52      7.69 o 
   5   2   7       39.03       30.41      8.16 o 
  -5   3   7      159.45      166.02     26.34 o 
  -4   3   7      193.08      219.86     11.27 o 
  -3   3   7       38.94       39.90      8.74 o 
  -2   3   7      445.48      438.63      9.75 o 
  -1   3   7     1170.53     1207.02     15.18 o 
   0   3   7     4153.34     4209.74     49.44 o 
   1   3   7     1249.48     1160.69     15.23 o 
   2   3   7      225.12      220.53      9.07 o 
   3   3   7       23.35       31.10      6.30 o 
   4   3   7      572.14      541.82     15.17 o 
   5   3   7      294.03      293.45     13.83 o 
  -5   4   7       20.49       10.84     10.39 o 
  -4   4   7       69.70       73.25     15.56 o 
  -3   4   7       47.83       48.29     10.27 o 
  -2   4   7        0.45        1.43      6.13 o 
  -1   4   7      105.83      101.88      7.30 o 
   0   4   7      179.83      200.21      9.22 o 
   1   4   7       15.91       21.30      6.90 o 
   2   4   7       39.72       47.75      7.09 o 
   3   4   7        0.22       -0.35      5.19 o 
   4   4   7       10.15       19.69      8.85 o 
   5   4   7       10.60       20.39      8.19 o 
  -5   5   7       71.25       74.24     10.51 o 
  -4   5   7      309.48      329.87      9.12 o 
  -3   5   7      891.75      846.85      9.89 o 
  -2   5   7     1490.41     1409.70     13.29 o 
  -1   5   7      322.84      307.19      7.13 o 
   0   5   7      285.45      294.85     10.43 o 
   1   5   7      250.73      257.47     10.72 o 
   2   5   7      456.32      474.51     12.55 o 
   3   5   7      133.68      125.68     10.96 o 
   4   5   7      196.68      219.61      8.59 o 
   5   5   7       87.88      107.28     12.46 o 
  -5   6   7        3.12       35.76     10.38 o 
  -4   6   7        0.85       -1.53      9.44 o 
  -3   6   7      165.83      163.64      8.57 o 
  -2   6   7      256.93      261.06     20.60 o 
  -1   6   7        2.51        1.29      5.18 o 
   0   6   7       29.27       38.21      7.65 o 
   1   6   7       30.24       28.29      7.56 o 
   2   6   7        0.00        3.33      5.84 o 
   3   6   7       36.47       34.70     12.71 o 
   4   6   7        2.21       17.31      7.62 o 
  -4   7   7      142.41      118.70     12.38 o 
  -3   7   7      165.05      165.79     23.29 o 
  -2   7   7      251.05      250.70      8.06 o 
  -1   7   7      169.05      174.58     19.07 o 
   0   7   7      344.25      352.17     12.30 o 
   1   7   7      370.61      380.95     13.08 o 
   2   7   7      393.87      409.09     10.06 o 
   3   7   7      164.81      208.82     13.02 o 
   4   7   7      163.93      155.41     11.72 o 
  -4   8   7        3.66       40.43     12.26 o 
  -3   8   7       14.08       23.86      6.71 o 
  -2   8   7       38.27       36.87      6.01 o 
  -1   8   7       13.16       20.05      8.85 o 
   0   8   7       16.63       17.13      8.12 o 
   1   8   7       19.84       25.74      7.91 o 
   2   8   7        0.17       -8.76      8.76 o 
   3   8   7       25.05       33.23     10.94 o 
  -3   9   7       42.87       74.64     22.05 o 
  -2   9   7       92.11       93.59      7.02 o 
  -1   9   7      138.43      151.38     10.68 o 
   0   9   7      214.04      227.43     12.68 o 
   1   9   7      167.95      166.09     10.22 o 
   2   9   7      160.41      169.01      9.92 o 
  -1  10   7       40.69       65.60     10.49 o 
   0  10   7        7.06       18.57      9.81 o 
   1  10   7       46.52       36.40     10.28 o 
  -6   0   8       87.31      119.21     13.18 o 
  -5   0   8       20.88       18.37     10.00 o 
  -4   0   8      151.12      146.74      7.45 o 
  -3   0   8      647.26      640.92     19.63 o 
  -2   0   8      818.29      769.74      8.59 o 
  -1   0   8      411.75      406.94      6.71 o 
   0   0   8     1400.19     1420.28     15.88 o 
   1   0   8     1544.06     1505.30     10.50 o 
   2   0   8      490.60      496.57      8.18 o 
   3   0   8      574.84      582.21      9.32 o 
   4   0   8      669.02      632.46     11.08 o 
   5   0   8      195.09      193.28     11.93 o 
  -6   1   8        0.61        9.45     12.24 o 
  -5   1   8       64.89       64.24     16.67 o 
  -4   1   8       75.97       66.73      5.90 o 
  -3   1   8        0.23        2.87      4.63 o 
  -2   1   8       90.18       83.15      3.22 o 
  -1   1   8       60.42       54.97      3.33 o 
   0   1   8       39.82       43.53      3.66 o 
   1   1   8       38.01       45.05      2.79 o 
   2   1   8      300.83      297.63      4.67 o 
   3   1   8      176.43      179.28      4.75 o 
   4   1   8        2.67        2.32      5.61 o 
   5   1   8        8.48       13.26      9.20 o 
  -5   2   8      133.61      121.01      7.43 o 
  -4   2   8      308.28      285.83      8.83 o 
  -3   2   8      693.91      630.38     63.17 o 
  -2   2   8      537.62      519.21      6.88 o 
  -1   2   8      379.73      352.71      5.22 o 
   0   2   8     1835.14     1857.27     27.17 o 
   1   2   8     1665.38     1661.19     13.30 o 
   2   2   8      338.40      347.87      7.31 o 
   3   2   8      213.41      210.28     13.97 o 
   4   2   8      255.16      203.06     35.94 o 
   5   2   8      111.30      116.03     10.59 o 
  -5   3   8       25.67       12.41      9.12 o 
  -4   3   8       14.71       19.14      6.32 o 
  -3   3   8      132.03      138.99     10.38 o 
  -2   3   8       22.42       25.68      5.90 o 
  -1   3   8       36.69       40.31      4.63 o 
   0   3   8      109.47      118.07      4.89 o 
   1   3   8      165.54      145.66      8.28 o 
   2   3   8        3.38        0.96      6.64 o 
   3   3   8       87.88       90.70      5.70 o 
   4   3   8        0.18       -6.97      6.97 o 
   5   3   8        2.44        7.45      9.93 o 
  -5   4   8      183.89      202.59     15.91 o 
  -4   4   8      489.49      471.05     14.17 o 
  -3   4   8      499.78      522.82     14.62 o 
  -2   4   8      257.13      251.08      9.64 o 
  -1   4   8      347.13      365.96     11.02 o 
   0   4   8     1052.40     1145.53     16.96 o 
   1   4   8      528.16      501.68     12.23 o 
   2   4   8       50.50       56.75      7.63 o 
   3   4   8      227.90      247.76     10.58 o 
   4   4   8      549.71      542.35     15.86 o 
   5   4   8      257.79      229.21     13.61 o 
  -5   5   8       10.40        9.88      9.93 o 
  -4   5   8        6.02       12.53     12.08 o 
  -3   5   8       12.51       14.36      4.88 o 
  -2   5   8        4.90       12.57      7.17 o 
  -1   5   8       38.10       34.37      8.19 o 
   0   5   8        0.10        6.21      7.58 o 
   1   5   8        1.84        2.37      8.08 o 
   2   5   8        6.19        9.31      7.46 o 
   3   5   8       23.21       30.86      5.98 o 
   4   5   8       43.68       41.14      9.14 o 
  -4   6   8       94.02       98.83      8.03 o 
  -3   6   8      466.68      456.92      9.89 o 
  -2   6   8      615.92      620.68     18.42 o 
  -1   6   8      182.11      187.02      6.94 o 
   0   6   8       93.23      108.23      9.73 o 
   1   6   8      216.42      202.47     10.21 o 
   2   6   8      333.47      309.01     11.68 o 
   3   6   8      338.33      360.06      9.18 o 
   4   6   8      198.94      193.26     12.41 o 
  -4   7   8        4.41       27.38     11.39 o 
  -3   7   8       17.91       29.75      7.96 o 
  -2   7   8        0.70       -2.46      7.63 o 
  -1   7   8       88.96       86.63      9.73 o 
   0   7   8        1.81       -5.89      8.56 o 
   1   7   8       12.92       21.93      9.06 o 
   2   7   8       31.07       33.32      7.70 o 
   3   7   8       61.62       48.05     22.02 o 
  -3   8   8       74.88       76.01     13.44 o 
  -2   8   8      114.30      109.06      7.47 o 
  -1   8   8      200.69      209.82     12.36 o 
   0   8   8      359.91      362.87     13.52 o 
   1   8   8      364.93      375.33     13.99 o 
   2   8   8      172.07      171.90     10.79 o 
  -2   9   8        0.87        0.55      9.01 o 
  -1   9   8       27.30       42.63      8.80 o 
   0   9   8       23.17       32.53      9.59 o 
   1   9   8       86.11       67.52     10.89 o 
   2   9   8        6.44       16.37      9.35 o 
   0  10   8      143.06      157.45     11.73 o 
  -5   1   9       54.46       46.69      7.12 o 
  -4   1   9      218.56      222.76     13.50 o 
  -3   1   9     1058.83     1106.52     47.25 o 
  -2   1   9      519.03      510.59      6.97 o 
  -1   1   9     1810.01     1738.55     12.22 o 
   0   1   9     1000.95     1071.48     24.27 o 
   1   1   9      526.01      462.20     52.72 o 
   2   1   9       24.66       26.34      3.84 o 
   3   1   9      700.87      676.79      7.23 o 
   4   1   9      258.89      253.32      7.78 o 
   5   1   9       84.45       77.02     10.69 o 
  -5   2   9       29.43       18.00      9.07 o 
  -4   2   9       13.77       24.40      9.08 o 
  -3   2   9      142.93      141.18      7.30 o 
  -2   2   9       36.70       36.44      4.27 o 
  -1   2   9        2.59        3.27      3.55 o 
   0   2   9        2.49        4.93      3.72 o 
   1   2   9        7.68       17.53      5.55 o 
   2   2   9       23.35       19.62      4.58 o 
   3   2   9       34.48       29.30      5.28 o 
   4   2   9        1.05       -2.86      5.14 o 
   5   2   9       25.14       30.77     10.50 o 
  -5   3   9      247.39      213.36     13.47 o 
  -4   3   9      456.06      427.23     14.83 o 
  -3   3   9      274.56      270.93     11.80 o 
  -2   3   9       89.25       73.77      6.89 o 
  -1   3   9      252.11      267.95     15.58 o 
   0   3   9     1439.33     1251.37    146.13 o 
   1   3   9     1307.93     1238.46     17.81 o 
   2   3   9       94.97       93.58      9.13 o 
   3   3   9      528.82      522.24      9.71 o 
   4   3   9      323.26      344.65     13.37 o 
   5   3   9      115.20      115.11     10.18 o 
  -5   4   9       22.81        1.02      8.49 o 
  -4   4   9       36.54       33.14      8.68 o 
  -3   4   9        2.07        3.93      8.81 o 
  -2   4   9       54.31       55.67      7.25 o 
  -1   4   9       35.32       39.26      7.72 o 
   0   4   9       27.19       36.42      7.77 o 
   1   4   9      109.34       97.18      8.58 o 
   2   4   9       26.57       32.16      7.44 o 
   3   4   9       41.28       43.43      5.91 o 
   4   4   9       27.38       30.38      8.48 o 
  -5   5   9       87.93      100.45     12.72 o 
  -4   5   9      207.89      234.35     17.34 o 
  -3   5   9      691.84      663.54     11.46 o 
  -2   5   9      354.73      372.76     11.84 o 
  -1   5   9      366.23      366.12     12.01 o 
   0   5   9      209.69      224.50     10.72 o 
   1   5   9      281.88      305.00     11.55 o 
   2   5   9      177.40      151.67     10.25 o 
   3   5   9      478.71      486.69     14.12 o 
   4   5   9      174.89      184.68     11.04 o 
  -4   6   9        1.48       -3.95      6.87 o 
  -3   6   9        3.52        7.58      6.00 o 
  -2   6   9       25.34       21.43      5.58 o 
  -1   6   9       12.75       14.19      7.91 o 
   0   6   9      249.31      250.77     11.52 o 
   1   6   9       94.05       88.06      9.35 o 
   2   6   9        3.30        0.23      6.92 o 
   3   6   9        4.94       10.05      7.69 o 
   4   6   9        1.00        9.48      9.49 o 
  -4   7   9       36.96       44.21     10.72 o 
  -3   7   9       98.12       78.44      7.24 o 
  -2   7   9      111.08      102.20      6.66 o 
  -1   7   9      331.46      336.31     12.79 o 
   0   7   9      281.18      294.79     13.39 o 
   1   7   9      218.29      224.24     11.87 o 
   2   7   9      103.41      104.29      9.46 o 
   3   7   9      201.74      153.80      9.31 o 
  -3   8   9       12.85       31.96     12.69 o 
  -1   8   9        0.28        7.74      9.32 o 
   0   8   9       16.35        8.74      7.97 o 
   1   8   9        2.55        3.95      9.12 o 
   2   8   9        3.54       -1.38      7.46 o 
  -2   9   9       74.94       63.60     10.73 o 
  -1   9   9       99.29      120.99     10.58 o 
   0   9   9      129.30      152.06     11.00 o 
   1   9   9      187.51      181.51     12.12 o 
  -5   0  10       74.32       79.33     12.99 o 
  -4   0  10      304.74      289.66     13.37 o 
  -3   0  10      210.88      188.91     11.95 o 
  -2   0  10      585.21      566.52     14.55 o 
  -1   0  10     1740.31     1762.47     31.81 o 
   0   0  10      517.46      545.24     13.54 o 
   1   0  10      133.46      133.23      9.05 o 
   2   0  10       76.38       63.59      8.43 o 
   3   0  10      787.05      671.88    105.71 o 
   4   0  10      514.03      489.62     10.24 o 
  -5   1  10        0.15       13.85     10.81 o 
  -4   1  10       16.75       18.02      8.18 o 
  -3   1  10       17.46       26.22      7.40 o 
  -2   1  10        9.87        9.06      4.03 o 
  -1   1  10        7.79        7.87      3.54 o 
   0   1  10       13.39       18.46      3.98 o 
   1   1  10        0.22        7.64      5.64 o 
   2   1  10        0.07        0.21      5.56 o 
   3   1  10        1.19       -3.75      3.75 o 
   4   1  10       19.70       23.33      9.99 o 
  -5   2  10      187.56      207.73     14.50 o 
  -4   2  10      612.40      649.05     17.40 o 
  -3   2  10      320.76      327.52     16.77 o 
  -2   2  10      157.86      161.93      5.76 o 
  -1   2  10      638.47      661.56      8.17 o 
   0   2  10      912.71      913.04      8.68 o 
   1   2  10      246.27      268.81     13.44 o 
   2   2  10      606.85      592.80     10.18 o 
   3   2  10      526.90      511.58     17.11 o 
   4   2  10      112.78      126.41      6.66 o 
  -5   3  10        1.76       10.13     12.33 o 
  -4   3  10       44.00       49.37     11.34 o 
  -3   3  10       19.73        6.26     10.36 o 
  -2   3  10       43.96       36.95      4.51 o 
  -1   3  10       44.08       42.72      5.22 o 
   0   3  10        3.98       -2.55      7.49 o 
   1   3  10       29.54       28.78      7.73 o 
   2   3  10       17.99        8.90      4.41 o 
   3   3  10       25.92       31.17      5.58 o 
   4   3  10        2.65       -4.97      5.07 o 
  -5   4  10      138.95       88.92     13.66 o 
  -4   4  10      372.79      377.33     14.85 o 
  -3   4  10       65.64       56.57     10.70 o 
  -2   4  10       12.27       12.03      7.43 o 
  -1   4  10      441.77      475.45     13.05 o 
   0   4  10     1215.61     1174.06     18.19 o 
   1   4  10      415.40      381.93     11.93 o 
   2   4  10      283.70      300.58     12.53 o 
   3   4  10      267.98      267.37      9.89 o 
   4   4  10      138.79      123.43      9.11 o 
  -4   5  10        8.81       34.50     26.92 o 
  -3   5  10        2.42       -6.90     10.63 o 
  -2   5  10        1.11        7.36      7.66 o 
  -1   5  10       98.38      117.58      9.80 o 
   0   5  10       32.85       35.07      7.93 o 
   1   5  10       23.94       19.31      8.23 o 
   2   5  10       25.67       23.76      8.78 o 
   3   5  10       32.21       32.62      7.95 o 
   4   5  10       12.24       -1.11      7.00 o 
  -4   6  10       30.02       30.70     15.15 o 
  -3   6  10      100.35       91.47     12.70 o 
  -2   6  10      325.48      308.30      8.68 o 
  -1   6  10      472.36      507.58     14.97 o 
   0   6  10      224.24      226.49     11.45 o 
   1   6  10       34.65       36.35      9.26 o 
   2   6  10      170.72      161.41     10.17 o 
   3   6  10      253.30      231.77     12.73 o 
  -3   7  10        0.09        4.01     17.11 o 
  -2   7  10        0.84       13.91      8.90 o 
  -1   7  10       20.13        9.20      8.73 o 
   0   7  10       20.10       12.68      9.77 o 
   1   7  10        0.20        7.20      8.86 o 
   2   7  10       26.46       22.50      8.62 o 
   3   7  10       22.75       10.31      7.40 o 
  -2   8  10      116.73      102.58      9.40 o 
  -1   8  10      112.45      101.87     11.24 o 
   0   8  10      152.29      140.14     11.97 o 
   1   8  10      137.19      117.78     10.32 o 
   2   8  10      136.73      154.51     10.57 o 
  -1   9  10        0.09        9.23      9.19 o 
   0   9  10        0.03       13.27     10.39 o 
  -5   1  11      226.92      264.99     16.81 o 
  -4   1  11      271.12      277.28     12.34 o 
  -3   1  11       22.16       33.34      7.87 o 
  -2   1  11      627.09      626.28      8.29 o 
  -1   1  11      824.27      853.21      7.70 o 
   0   1  11      297.13      283.16      7.43 o 
   1   1  11        5.32        4.37      5.84 o 
   2   1  11      922.17      935.04     12.83 o 
   3   1  11      485.79      479.16     10.20 o 
   4   1  11      109.21      109.14     11.09 o 
  -5   2  11        2.09       30.40     12.42 o 
  -4   2  11       13.66       27.91     11.24 o 
  -3   2  11       21.96       16.43      7.38 o 
  -2   2  11        8.26       -0.91      4.32 o 
  -1   2  11        0.12        0.47      3.96 o 
   0   2  11       50.86       43.12      5.97 o 
   1   2  11      199.23      216.00      8.00 o 
   2   2  11       97.08      102.28      6.77 o 
   3   2  11        2.74        4.90      9.06 o 
   4   2  11       35.96       29.49     20.35 o 
  -4   3  11      351.38      390.39     15.46 o 
  -3   3  11       22.92       19.10     11.17 o 
  -2   3  11      127.55      127.09      5.78 o 
  -1   3  11      267.80      284.59     14.75 o 
   0   3  11      498.77      489.80     13.56 o 
   1   3  11      209.86      206.51     11.22 o 
   2   3  11      594.80      583.79     15.34 o 
   3   3  11      159.04      155.60     11.41 o 
   4   3  11       57.12       42.48      6.48 o 
  -4   4  11       10.63       37.69     12.64 o 
  -3   4  11        0.20      -10.35     11.12 o 
  -2   4  11        4.76        2.26      6.62 o 
  -1   4  11        8.69        7.84      7.11 o 
   0   4  11        4.48        8.83      7.84 o 
   1   4  11       98.32       89.82      8.75 o 
   2   4  11       28.55       27.64      8.63 o 
   3   4  11        8.98       13.10      8.52 o 
   4   4  11       16.61       18.14      6.42 o 
  -4   5  11      111.74      166.08     14.91 o 
  -3   5  11      129.47      112.38     13.18 o 
  -2   5  11      709.91      667.02     15.48 o 
  -1   5  11      764.45      742.56     16.50 o 
   0   5  11      358.60      347.21     12.51 o 
   1   5  11       58.13       55.84      8.43 o 
   2   5  11      247.67      272.23     12.67 o 
   3   5  11       96.10      124.15     10.81 o 
  -3   6  11        0.53       14.48      9.76 o 
  -2   6  11        0.26        5.95      7.52 o 
  -1   6  11        4.56        5.27      9.05 o 
   0   6  11       33.82       31.70      9.76 o 
   1   6  11        4.73        6.71      8.24 o 
   2   6  11        1.40        2.35      8.19 o 
   3   6  11        1.35       12.51      8.27 o 
  -2   7  11       87.80      105.31     10.70 o 
  -1   7  11      179.74      192.07     12.31 o 
   0   7  11      154.16      166.35     11.59 o 
   1   7  11       35.19       50.21      9.69 o 
   2   7  11      131.89      119.96     10.83 o 
  -2   8  11       11.58        5.50      7.53 o 
  -1   8  11        1.90       -7.57      9.78 o 
   0   8  11        2.97        4.68     10.04 o 
   1   8  11        3.72       -5.02      9.10 o 
  -4   0  12        4.06        9.99     12.85 o 
  -3   0  12       10.78        5.37     10.11 o 
  -2   0  12      308.78      304.19     13.95 o 
  -1   0  12     1073.11     1047.94     12.40 o 
   0   0  12      202.62      215.61     16.40 o 
   1   0  12      352.89      344.16     13.16 o 
   2   0  12      285.79      281.75     12.19 o 
   3   0  12      170.40      175.22     10.96 o 
   4   0  12       23.87       10.76      8.25 o 
  -4   1  12       27.44       35.84     16.03 o 
  -3   1  12       17.49       35.12      7.68 o 
  -2   1  12        7.28        8.98      9.33 o 
  -1   1  12       20.61       16.22      3.92 o 
   0   1  12        1.77        1.04      4.62 o 
   1   1  12        0.49        1.71      5.93 o 
   2   1  12        1.31       -2.64      6.21 o 
   3   1  12        4.72       -1.04      6.68 o 
   4   1  12       34.34       21.22      9.00 o 
  -4   2  12       91.59      110.51     11.91 o 
  -3   2  12      278.14      277.95     10.74 o 
  -2   2  12      567.53      594.49      9.80 o 
  -1   2  12      373.12      363.49      7.57 o 
   0   2  12       12.58       10.16      5.51 o 
   1   2  12      554.38      534.41     10.52 o 
   2   2  12      723.86      721.75     12.07 o 
   3   2  12      219.81      230.76     12.34 o 
   4   2  12        6.62       -1.55      7.94 o 
  -4   3  12        0.22       14.44     12.71 o 
  -3   3  12        9.72       15.15     11.24 o 
  -2   3  12       14.23       13.34      5.18 o 
  -1   3  12        8.40        7.18      6.04 o 
   0   3  12       17.44       23.85      8.32 o 
   1   3  12        0.88        0.72      9.06 o 
   2   3  12        0.98        1.15      7.41 o 
   3   3  12        6.16        4.72      9.36 o 
  -4   4  12      130.02      156.00     12.17 o 
  -3   4  12      210.22      209.97     13.78 o 
  -2   4  12      310.56      296.31      9.13 o 
  -1   4  12      279.58      288.39     12.14 o 
   0   4  12       38.32       50.31      9.05 o 
   1   4  12      225.83      219.89     11.45 o 
   2   4  12      194.81      211.40     12.57 o 
   3   4  12      105.75      104.12     10.12 o 
  -3   5  12        0.96       11.59     11.25 o 
  -2   5  12        0.01       -6.91      7.76 o 
  -1   5  12        3.22       12.03      8.16 o 
   0   5  12        6.92       21.79      9.29 o 
   1   5  12       16.77        9.72      8.11 o 
   2   5  12        5.55        1.15      8.90 o 
   3   5  12        7.88        4.69     10.17 o 
  -3   6  12       23.10       25.04     30.21 o 
  -2   6  12      187.40      159.68     10.45 o 
  -1   6  12      335.34      308.75     13.69 o 
   0   6  12       62.21       81.19     10.06 o 
   1   6  12       61.55       62.04      8.75 o 
   2   6  12       85.73       98.88     11.48 o 
  -2   7  12        4.75       18.33      9.75 o 
  -1   7  12        7.83       -4.44      8.44 o 
   0   7  12        0.09       -9.57      9.57 o 
   1   7  12        1.35        6.58     10.04 o 
  -4   1  13        3.02        5.49     22.03 o 
  -3   1  13      197.47      216.38     17.01 o 
  -2   1  13      480.50      461.12     10.87 o 
  -1   1  13      469.92      473.15     13.63 o 
   0   1  13      197.81      207.61      6.49 o 
   1   1  13      562.39      597.01     11.25 o 
   2   1  13      136.55      115.26      9.90 o 
   3   1  13       31.77       36.73      9.21 o 
  -4   2  13        0.15       30.87     13.50 o 
  -3   2  13        5.68       14.82     12.53 o 
  -2   2  13        5.88        7.33      6.29 o 
  -1   2  13        1.53       -0.11      4.19 o 
   0   2  13       14.79       15.41      5.54 o 
   1   2  13        3.49        6.00      6.16 o 
   2   2  13        8.51        6.58      9.56 o 
   3   2  13       11.94       22.71     10.22 o 
  -4   3  13       74.00      120.25     14.22 o 
  -3   3  13      347.32      371.07     16.39 o 
  -2   3  13      178.51      174.59     10.61 o 
  -1   3  13        4.20       11.54      8.25 o 
   0   3  13        1.73       15.01      8.15 o 
   1   3  13      405.67      417.70     14.12 o 
   2   3  13      271.91      248.73     12.31 o 
   3   3  13      100.58       88.77      9.96 o 
  -3   4  13        7.58       18.71     10.45 o 
  -2   4  13        3.12       -1.23      6.92 o 
  -1   4  13       29.45       34.74      8.75 o 
   0   4  13        0.22       16.56      9.98 o 
   1   4  13       54.77       45.68     10.22 o 
   2   4  13       41.15       27.87      8.61 o 
  -3   5  13      137.28       90.80     12.25 o 
  -2   5  13      230.42      204.62     11.17 o 
  -1   5  13      172.81      193.97     11.63 o 
   0   5  13       87.79      105.45     10.88 o 
   1   5  13      311.93      315.21     13.70 o 
   2   5  13      185.24      185.71     13.48 o 
  -2   6  13       44.75       34.56      7.54 o 
  -1   6  13        0.08        8.47      8.69 o 
   0   6  13       27.68       32.36     10.48 o 
   1   6  13       35.40       40.08      8.83 o 
   0   7  13      111.14      118.65     10.73 o 
  -3   0  14       62.01       61.17     12.52 o 
  -2   0  14      136.55      149.48     11.66 o 
  -1   0  14       96.16      102.59      7.31 o 
   0   0  14      540.05      564.46     15.57 o 
   1   0  14      102.51      101.21     11.55 o 
   2   0  14       12.03        4.50      9.33 o 
   3   0  14        3.67      -10.72     10.87 o 
  -3   1  14        1.99        9.39     10.39 o 
  -2   1  14        0.26       -2.55      7.00 o 
  -1   1  14        0.78        0.16      3.97 o 
   0   1  14       49.52       42.28      5.15 o 
   1   1  14       17.87       22.69      6.51 o 
   2   1  14       24.27       21.98      7.36 o 
   3   1  14       38.17       42.59      7.40 o 
  -3   2  14      377.44      390.60     11.58 o 
  -2   2  14      382.73      394.09     12.85 o 
  -1   2  14       11.92       16.37      5.01 o 
   0   2  14      161.86      180.42      8.27 o 
   1   2  14      225.18      234.75      8.63 o 
   2   2  14      249.85      259.51     14.16 o 
  -3   3  14        0.01       -1.22     12.11 o 
  -2   3  14        0.33        5.17     19.03 o 
  -1   3  14        0.29        5.94      9.78 o 
   0   3  14        9.33       11.97      9.26 o 
   1   3  14        0.40       -0.93     10.23 o 
   2   3  14        7.60        3.47      9.74 o 
  -3   4  14      111.54       89.94     13.61 o 
  -2   4  14      111.31      102.58      7.68 o 
  -1   4  14       15.20       35.03      9.70 o 
   0   4  14      228.09      217.22     13.43 o 
   1   4  14      257.59      245.04     14.49 o 
   2   4  14      182.78      194.57     13.46 o 
  -2   5  14        0.58        1.06      6.42 o 
  -1   5  14       32.78       45.68      9.01 o 
   0   5  14        6.90       12.72      8.63 o 
   1   5  14        0.23        4.63      8.45 o 
  -3   1  15      105.86      123.39     14.00 o 
  -2   1  15       38.65       60.00      9.16 o 
  -1   1  15       62.17       62.14      4.96 o 
   0   1  15      297.27      320.45      9.70 o 
   1   1  15      155.29      144.93      8.33 o 
   2   1  15       76.42       90.59     22.26 o 
  -2   2  15        1.32        7.60     11.85 o 
  -1   2  15        2.74        1.63     15.15 o 
   0   2  15        3.94        0.50      6.29 o 
   1   2  15        5.14       -1.28      6.37 o 
  -2   3  15      127.26      158.05      9.68 o 
  -1   3  15       59.72       70.21     10.63 o 
   0   3  15      107.00      115.71     11.89 o 
   1   3  15       62.49       53.24      9.68 o 
  -1   4  15       16.23       15.82      8.67 o 
   0   4  15        0.40       -0.86     10.37 o 
  -1   0  16      114.17       99.88      8.13 o 
   0   0  16      218.77      220.28     13.33 o 
   1   0  16      252.20      261.51     14.96 o 
  -1   1  16       10.56       13.67      7.32 o 
   0   1  16        1.35        4.85     13.29 o 
  -1   2  16      191.17      201.93     13.78 o 
   0   2  16       51.80       39.10      7.88 o 
                                                 
